# Supplementary material for: Population genomics of Aedes albopictus across remote Pacific islands for genetic biocontrol considerations
Source: PLoS Negl Trop Dis. 2025 Aug 11;19(8):e0013414. doi: 10.1371/journal.pntd.0013414 (PMC12352873; doi:10.1371/journal.pntd.0013414)
Supplement: S1 Table — (XLSX) [file pntd.0013414.s002.xlsx]

## Sheet: Sheet1
Location	State/Country	Sample ID	Year collected	Latitude	Longitude	Genbank ID	SRA accession number	% mapped	WG cov mean	Chr 1 cov mean	Chr 2 cov mean	Chr 3 cov mean	medican insert size
Greater Los Angeles area	California	Ae17GLA019	2017	33.9854	-118.052	PV252305	SAMN47286389	0.946	9.1054	8.8	9.12	9.12	452
Anaheim	California	Ae17ORA045	2017	33.7264	-117.882	PV252304	SAMN47286390	0.9493	11.6604	11.34	11.67	11.69	396
Alhambra City, Los Angeles County	California	Ae17SGV018	2017	34.083	-118.159	PV252303	SAMN47286391	0.9457	10.1095	9.89	10.21	10	439
Jackson County	Florida	Ab21FJLH001	2021	30.791	-85.2295	PV252407	SAMN47286392	0.9506	9.742	9.38	9.84	9.65	310
Jackson County	Florida	Ab21FJLH002	2021	30.791	-85.2295	PV252406	SAMN47286393	0.9497	9.3754	8.96	9.5	9.29	340
Jackson County	Florida	Ab21FJLH003	2021	30.791	-85.2295	PV252405	SAMN47286394	0.9492	23.4255	22.67	23.58	23.24	379
Miami-Dade County	Florida	Ab21FMDC001	2021	25.7782	-80.2515	PV252404	SAMN47286395	0.9555	11.5527	11.18	11.67	11.45	284
Miami-Dade County	Florida	Ab21FMDC002	2021	25.7782	-80.2515	PV252403	SAMN47286396	0.9448	22.3035	21.46	22.54	22.16	403
Miami-Dade County	Florida	Ab21FMDC003	2021	25.7782	-80.2515	PV252402	SAMN47286397	0.9522	16.2991	15.79	16.42	16.22	296
Volusia County	Florida	Ab21FVPN001	2021	29.2022	-80.9999	PV252401	SAMN47286398	0.9513	14.2228	13.59	14.54	14.13	308
Volusia County	Florida	Ab21FVPN002	2021	29.2022	-80.9999	PV252400	SAMN47286399	0.9528	13.3463	12.7	13.62	13.36	285
Volusia County	Florida	Ab21FVPN003	2021	29.2022	-80.9999	PV252399	SAMN47286400	0.9405	38.0403	36.41	38.42	37.87	352
Leon County	Florida	Ab21LCON001	2021	30.4117	-84.3016	PV252378	SAMN47286401	0.9524	14.5261	13.76	14.82	14.52	275
Leon County	Florida	Ab21LCON002	2021	30.4117	-84.3016	PV252377	SAMN47286402	0.9479	11.0014	10.49	11.15	10.97	311
Leon County	Florida	Ab21LCON003	2021	30.4117	-84.3016	PV252376	SAMN47286403	0.9562	16.6591	15.91	16.99	16.45	299
Palm Beach County	Florida	Ab21PWFT001	2021	26.6328	-80.0987	PV252371	SAMN47286404	0.9483	12.2563	11.75	12.43	12.22	297
Palm Beach County	Florida	Ab21PWFT002	2021	26.6328	-80.0987	PV252370	SAMN47286405	0.9489	14.4214	13.77	14.69	14.27	318
Toto	Guam	Ab20CHV001	2020	13.4669	144.782	PV252421	SAMN47286369	0.9479	15.5081	14.95	15.51	15.42	390
Toto	Guam	Ab20CHV002	2020	13.4669	144.782	PV252420	SAMN47286370	0.9465	16.7073	16.29	16.82	16.62	415
Dededo	Guam	Ab20GEPHL001	2020	13.5231	144.835	PV252419	SAMN47286371	0.9464	12.5397	12.16	12.54	12.38	406
Dededo	Guam	Ab20GEPHL002	2020	13.5231	144.835	PV252418	SAMN47286372	0.9458	15.4317	14.86	15.45	15.36	438
Kōloa Beach, Pahala, Island of Hawai‘i	Hawaii	Ab21SEAMM007	2021	19.1301	-155.512	PV252368	SAMN47286345	0.9671	11.3981	11.13	11.4	11.35	243
Kōloa Beach, Pahala, Island of Hawai‘i	Hawaii	Ab21SEAMM008	2021	19.1301	-155.512	PV252367	SAMN47286346	0.9613	13.9202	13.44	14.04	13.84	285
Kōloa Beach, Pahala, Island of Hawai‘i	Hawaii	Ab21SEAMM009	2021	19.1301	-155.512	PV252366	SAMN47286347	0.9668	10.8047	10.44	10.91	10.7	245
Kalapana Seaview Estates, Island of Hawai‘i	Hawaii	Ab21SEAV001	2021	19.4092	-154.924	PV252365	SAMN47286348	0.9608	10.7759	10.41	10.79	10.69	292
Kalapana Seaview Estates, Island of Hawai‘i	Hawaii	Ab21SEAV101	2021	19.3999	-154.92	PV252364	SAMN47286349	0.9646	12.7006	12.34	12.68	12.63	270
Kalapana Seaview Estates, Island of Hawai‘i	Hawaii	Ab21SEAV102	2021	19.3999	-154.92	PV252363	SAMN47286350	0.9567	15.335	14.86	15.3	15.3	328
Kalapana Seaview Estates, Island of Hawai‘i	Hawaii	Ab21SEAV103	2021	19.3999	-154.92	PV252362	SAMN47286351	0.9477	69.6604	67.62	69.58	69.57	343
Kalapana Seaview Estates, Island of Hawai‘i	Hawaii	Ab21SEAVP201	2021	19.4092	-154.924	PV252361	SAMN47286352	0.9675	12.8577	12.37	12.93	12.79	247
Kalapana Seaview Estates, Island of Hawai‘i	Hawaii	Ab21SEAVP202	2021	19.4092	-154.924	PV252360	SAMN47286353	0.9711	13.9921	13.62	14.02	13.99	224
Kalapana Seaview Estates, Island of Hawai`i	Hawaii	Ab21SEAVP203	2021	19.4092	-154.924	PV252359	SAMN47286354	0.9639	9.7081	9.45	9.76	9.7	271
Kaloli Point, Island of Hawai‘i	Hawaii	Ab21SHIPMN001	2021	19.6186	-154.96	PV252358	SAMN47286355	0.9596	18.3918	17.85	18.43	18.45	297
Kaloli Point, Island of Hawai‘i	Hawaii	Ab21SHIPMN002	2021	19.6186	-154.96	PV252357	SAMN47286356	0.9573	10.9658	10.61	11.03	11	317
Kaloli Point, Island of Hawai‘i	Hawaii	Ab21SHIPMN401	2021	19.6186	-154.96	PV252356	SAMN47286357	0.9532	10.7199	10.44	10.8	10.69	308
Kaloli Point, Island of Hawai‘i	Hawaii	Ab21SHIPMN402	2021	19.6186	-154.96	PV252355	SAMN47286358	0.9668	9.6856	9.32	9.68	9.59	249
Whittington Beach Park, Island of Hawai`i	Hawaii	Ab21WHITBP001	2021	19.0852	-155.551	PV252354	SAMN47286359	0.965	11.2583	10.94	11.31	11.26	260
University of Hawai‘i at Hilo, Island of Hawai‘i	Hawaii	Ab22UHIH001	2022	19.6997	-155.085	PV252320	SAMN47286360	0.9567	25.605	24.75	25.54	25.59	323
University of Hawai‘i at Hilo, Island of Hawai‘i	Hawaii	Ab22UHIH002	2022	19.6997	-155.085	PV252319	SAMN47286361	0.9544	10.8107	10.54	10.73	10.8	355
University of Hawai‘i at Hilo, Island of Hawai‘i	Hawaii	Ab22UHIH003	2022	19.6997	-155.085	PV252318	SAMN47286362	0.9558	11.9751	11.63	12.04	11.91	335
University of Hawai‘i at Hilo, Island of Hawai‘i	Hawaii	Ae22UHIH001	2022	19.6997	-155.085	PV252302	SAMN47286363	0.9539	5.8742	5.59	6	5.74	363
Koloko-Honokōhau National Historical Park, Island of Hawai‘i	Hawaii	Ab21KAHO113	2021	19.6719	-156.02	PV252309	SAMN47286364	0.9556	9.7999	9.49	9.78	9.77	303
Koloko-Honokōhau National Historical Park, Island of Hawai‘i	Hawaii	Ab21KAHO114	2021	19.6719	-156.02	PV252308	SAMN47286365	0.952	12.853	12.43	12.86	12.8	329
Koloko-Honokōhau National Historical Park, Island of Hawai‘i	Hawaii	Ab21KAHO115	2021	19.6719	-156.02	PV252307	SAMN47286366	0.9544	10.1773	9.93	10.17	10.08	316
Koloko-Honokōhau National Historical Park, Island of Hawai‘i	Hawaii	Ab21KAHO116	2021	19.6719	-156.02	PV252306	SAMN47286367	0.9545	13.1632	12.81	13.16	13.03	307
Hōnaunau-Nāpo`opo`o, Island of Hawai`i	Hawaii	Ab19HONA001	2019	19.4356	-155.891	PV252425	SAMN47286368	0.966	18.2078	17.57	18.25	18.13	255
Lāwa`i, Kaua`i	Hawaii	Ab20KAUA001	2020	21.9399	-159.51	PV252417	SAMN47286276	0.9537	18.1524	17.44	18.27	18.3	330
Lāwa`i, Kaua`i	Hawaii	Ab20KAUA002	2020	21.9399	-159.51	PV252416	SAMN47286277	0.9528	16.0066	15.47	16.19	15.86	355
Lāwa`i, Kaua`i	Hawaii	Ab20KAUA003	2020	21.9399	-159.51	PV252415	SAMN47286278	0.9508	18.3959	17.55	18.6	18.42	342
Lāwa`i, Kaua`i	Hawaii	Ab20KAUA004	2020	21.9399	-159.51	PV252414	SAMN47286279	0.9495	19.9895	19.38	20.1	19.89	382
Lihue Airport, Kaua`i	Hawaii	Ab22LIHU001	2022	21.9788	-159.344	PV252330	SAMN47286280	0.9646	7.6549	7.4	7.66	7.57	155
Lihue Airport, Kaua`i	Hawaii	Ab22LIHU002	2022	21.9788	-159.344	PV252329	SAMN47286281	0.8102	7.2695	6.92	7.29	7.23	150
Lihue Airport, Kaua`i	Hawaii	Ab22LIHU003	2022	21.9788	-159.344	PV252328	SAMN47286282	0.9704	9.1106	8.79	9.19	9.03	160
Lihue Airport, Kaua`i	Hawaii	Ab22LIHU004	2022	21.9788	-159.344	PV252327	SAMN47286283	0.9619	9.1203	8.69	9.15	9.07	147
Higgins Rd, O`ahu	Hawaii	Ab22ETA1-002	2022	21.4876	-158.014	PV252351	SAMN47286284	0.9558	70.0159	68.07	70.27	68.69	335
Helemano Military Reservation, O`ahu	Hawaii	Ab22HMR4-001	2022	21.536	-158.02	PV252347	SAMN47286285	0.9553	10.3558	10.05	10.39	10.24	331
Helemano Military Reservation, O`ahu	Hawaii	Ab22HMR4-002	2022	21.536	-158.02	PV252346	SAMN47286286	0.9591	7.1963	6.98	7.25	7.15	305
Helemano Military Reservation, O`ahu	Hawaii	Ab22HMR4-003	2022	21.536	-158.02	PV252345	SAMN47286287	0.9549	55.0512	53.76	54.78	54.71	336
Schofield Barracks Military Reservation, O`ahu	Hawaii	Ab22OSB7-001	2022	21.495	-158.057	PV252326	SAMN47286288	0.9565	11.2956	10.86	11.33	11.3	331
Schofield Barracks Military Reservation, O`ahu	Hawaii	Ab22OSB7-002	2022	21.495	-158.057	PV252325	SAMN47286289	0.9567	9.5551	9.18	9.57	9.52	315
Schofield Barracks Military Reservation, O`ahu	Hawaii	Ab22WSB1-002	2022	21.495	-158.057	PV252315	SAMN47286290	0.9544	11.3279	11.05	11.27	11.2	328
Tripler Army Medical Center, O`ahu	Hawaii	Ab22TA10-003	2022	21.36	-157.891	PV252324	SAMN47286291	0.9561	10.7877	10.51	10.68	10.77	339
Tripler Army Medical Center, O`ahu	Hawaii	Ab22TA10-004	2022	21.36	-157.891	PV252323	SAMN47286292	0.9555	10.589	10.31	10.6	10.45	341
Tripler Army Medical Center, O`ahu	Hawaii	Ab22TMC7-001	2022	21.36	-157.891	PV252322	SAMN47286293	0.9564	10.4623	10.04	10.33	10.44	322
Tripler Army Medical Center, O`ahu	Hawaii	Ab22TMC7-002	2022	21.36	-157.891	PV252321	SAMN47286294	0.9571	14.6663	14.15	14.51	14.66	319
Daniel K. Inouye International Airport, O‘ahu	Hawaii	Ab23HNL001	2023	21.334	-157.919	PV252314	SAMN47286295	0.9553	10.7046	10.34	10.7	10.68	345
Daniel K. Inouye International Airport, O‘ahu	Hawaii	Ab23HNL002	2023	21.334	-157.919	PV252313	SAMN47286296	0.9566	10.3382	9.99	10.35	10.26	338
Daniel K. Inouye International Airport, O‘ahu	Hawaii	Ab23HNL003	2023	21.334	-157.919	PV252312	SAMN47286297	0.9516	12.1812	11.79	12.18	12.08	331
Daniel K. Inouye International Airport, O‘ahu	Hawaii	Ab23HNL004	2023	21.334	-157.919	PV252311	SAMN47286298	0.9573	9.7653	9.54	9.68	9.77	322
Daniel K. Inouye International Airport, O‘ahu	Hawaii	Ab23HNL005	2023	21.334	-157.919	PV252310	SAMN47286299	0.9565	9.9288	9.59	9.94	9.86	342
Hana Airport, Maui	Hawaii	Ab22HANA001	2022	20.7944	-156.016	PV252350	SAMN47286300	0.9552	7.6865	7.47	7.69	7.68	328
Hana Airport, Maui	Hawaii	Ab22HANA002	2022	20.7944	-156.016	PV252349	SAMN47286301	0.9518	17.2221	16.84	17.2	17.11	342
Hana Airport, Maui	Hawaii	Ab22HANA003	2022	20.7944	-156.016	PV252348	SAMN47286302	0.9551	3.6608	3.57	3.66	3.63	321
Kahului Airport, Maui	Hawaii	Ab22KAHU001	2022	20.8946	-156.436	PV252338	SAMN47286303	0.9585	6.2406	6.02	6.27	6.2	295
Kahului Airport, Maui	Hawaii	Ab22KAHU002	2022	20.8946	-156.436	PV252337	SAMN47286304	0.969	9.1431	8.82	9.18	9.1	298
Kahului Airport, Maui	Hawaii	Ab22KAHU003	2022	20.8946	-156.436	PV252336	SAMN47286305	0.9585	11.6674	11.28	11.7	11.61	314
Kahului Airport, Maui	Hawaii	Ab22KAHU004	2022	20.8946	-156.436	PV252335	SAMN47286306	0.9599	10.3826	10.01	10.4	10.34	309
Kula Hospital, Maui	Hawaii	Ab22KULA001	2022	20.7012	-156.357	PV252334	SAMN47286307	0.9562	12.4048	11.98	12.47	12.3	341
Kula Hospital, Maui	Hawaii	Ab22KULA002	2022	20.7012	-156.357	PV252333	SAMN47286308	0.9581	15.0383	14.44	15.11	14.85	305
Kula Hospital, Maui	Hawaii	Ab22KULA003	2022	20.7012	-156.357	PV252332	SAMN47286309	0.956	8.9877	8.78	8.99	8.86	337
Kula Hospital, Maui	Hawaii	Ab22KULA004	2022	20.7012	-156.357	PV252331	SAMN47286310	0.9547	11.1272	10.84	11.08	11	353
Wai‘ānapanapa State Park, Maui	Hawaii	Ab22WAIN003	2022	20.7869	-156.003	PV252317	SAMN47286311	0.9554	10.2536	10.01	10.23	10.14	348
Wai‘ānapanapa State Park, Maui	Hawaii	Ab22WAIN004	2022	20.7869	-156.003	PV252316	SAMN47286312	0.9567	7.3098	7.1	7.36	7.25	330
Kawaihae, Island of Hawai‘i	Hawaii	Ab19KAWA001	2019	20.0714	-155.845	PV252424	SAMN47286313	0.9648	17.7141	17.09	17.75	17.6	276
Manukā, Island of Hawai‘i	Hawaii	Ab19MANU001	2019	19.1097	-155.826	PV252423	SAMN47286314	0.9611	18.2169	17.59	18.3	18.16	307
Wai‘ōhinu, Island of Hawai‘i	Hawaii	Ab19WAIO001	2019	19.0657	-155.607	PV252422	SAMN47286315	0.9627	26.1146	25.27	26.16	26.13	283
Captain Cook, Island of Hawai‘i	Hawaii	Ab21COOK001	2021	19.4875	-155.906	PV252412	SAMN47286316	0.971	12.1076	11.74	12.06	12.12	216
Pu‘uhonua o Hōnaunau National Historical Park, Island of Hawai‘i	Hawaii	Ab21HONAUN001	2021	19.4225	-155.91	PV252395	SAMN47286317	0.9665	10.3219	10	10.33	10.34	246
Pu‘uhonua o Hōnaunau National Historical Park, Island of Hawai‘i	Hawaii	Ab22HONAUN021	2022	19.4213	-155.91	PV252344	SAMN47286318	0.9531	11.2779	10.91	11.35	11.19	328
Pu‘uhonua o Hōnaunau National Historical Park, Island of Hawai‘i	Hawaii	Ab22HONAUN022	2022	19.4213	-155.91	PV252343	SAMN47286319	0.9497	13.3281	12.9	13.4	13.25	366
Pu‘uhonua o Hōnaunau National Historical Park, Island of Hawai‘i	Hawaii	Ab22HONAUN023	2022	19.4213	-155.91	PV252342	SAMN47286320	0.9501	25.8523	24.96	26.15	25.56	401
Pu‘uhonua o Hōnaunau National Historical Park, Island of Hawai‘i	Hawaii	Ab22HONAUN024	2022	19.4213	-155.91	PV252341	SAMN47286321	0.9475	60.2921	57.56	61.38	59.75	421
Pu‘uhonua o Hōnaunau National Historical Park, Island of Hawai‘i	Hawaii	Ab22HONAUN101	2022	19.4213	-155.91	PV252340	SAMN47286322	0.9514	10.498	10.14	10.62	10.37	324
Pu‘uhonua o Hōnaunau National Historical Park, Island of Hawai‘i	Hawaii	Ab22HONAUN102	2022	19.4213	-155.91	PV252339	SAMN47286323	0.9519	9.9964	9.64	10.02	9.99	333
Kalaoa, Island of Hawai‘i	Hawaii	Ab21HONO001	2021	19.6706	-156.023	PV252394	SAMN47286324	0.9596	13.9156	13.33	13.98	13.89	278
Kalaoa, Island of Hawai‘i	Hawaii	Ab21HONO002	2021	19.6706	-156.023	PV252393	SAMN47286325	0.9596	18.8445	18.26	18.9	18.79	292
Kalaoa, Island of Hawai‘i	Hawaii	Ab21HONO003	2021	19.6706	-156.023	PV252392	SAMN47286326	0.9562	11.6638	11.24	11.7	11.67	314
Kalaoa, Island of Hawai‘i	Hawaii	Ab21HONO004	2021	19.6706	-156.023	PV252391	SAMN47286327	0.9587	5.9966	5.75	6.02	5.98	254
Kehena Beach, Island of Hawai‘i	Hawaii	Ab21KAHENA101	2021	19.3945	-154.93	PV252390	SAMN47286328	0.9604	13.0303	12.56	13.02	13.08	297
Kehena Beach, Island of Hawai‘i	Hawaii	Ab21KAHENA103	2021	19.3945	-154.93	PV252389	SAMN47286329	0.9647	11.7133	11.4	11.69	11.69	261
Kehena Beach, Island of Hawai‘i	Hawaii	Ab21KAHENA104	2021	19.3945	-154.93	PV252388	SAMN47286330	0.964	11.315	10.95	11.32	11.31	273
Kehena Beach, Island of Hawai‘i	Hawaii	Ab21KAHENA201	2021	19.3945	-154.93	PV252387	SAMN47286331	0.9613	10.9376	10.61	11	10.91	283
Kalapana, Island of Hawai‘i	Hawaii	Ab21KALAPA101	2021	19.3616	-154.971	PV252386	SAMN47286332	0.9621	12.5069	12.18	12.5	12.5	276
Kalapana, Island of Hawai‘i	Hawaii	Ab21KALAPA102	2021	19.3616	-154.971	PV252385	SAMN47286333	0.9616	10.5512	10.18	10.61	10.54	278
Kalapana, Island of Hawai‘i	Hawaii	Ab21KALAPA103	2021	19.3616	-154.971	PV252384	SAMN47286334	0.9622	13.7306	13.19	13.81	13.64	281
Kalapana, Island of Hawai‘i	Hawaii	Ab21KALAPA104	2021	19.3616	-154.971	PV252383	SAMN47286335	0.9626	13.8308	13.38	13.88	13.81	267
Ellison Onizuka Kona International Airport at Keahole, Island of Hawai‘i	Hawaii	Ab21KOA001	2021	19.7321	-156.04	PV252382	SAMN47286336	0.948	16.6316	16.02	16.73	16.66	417
Ellison Onizuka Kona International Airport at Keahole, Island of Hawai‘i	Hawaii	Ab21KOA002	2021	19.7321	-156.04	PV252381	SAMN47286337	0.9516	9.8377	9.46	9.91	9.88	312
Ellison Onizuka Kona International Airport at Keahole, Island of Hawai‘i	Hawaii	Ab21KOA003	2021	19.7321	-156.04	PV252380	SAMN47286338	0.9491	15.244	14.57	15.3	15.23	356
Ellison Onizuka Kona International Airport at Keahole, Island of Hawai‘i	Hawaii	Ab21KOA004	2021	19.7321	-156.04	PV252379	SAMN47286339	0.9515	13.3578	12.89	13.42	13.39	358
Miloli‘i, Island of Hawai‘i	Hawaii	Ab21MIMA001	2021	19.211	-155.868	PV252375	SAMN47286340	0.9594	18.5745	17.99	18.56	18.59	269
Miloli‘i, Island of Hawai‘i	Hawaii	Ab21MIMA002	2021	19.211	-155.868	PV252374	SAMN47286341	0.9625	9.708	9.38	9.79	9.62	284
Miloli‘i, Island of Hawai‘i	Hawaii	Ab21MIMA005	2021	19.211	-155.868	PV252373	SAMN47286342	0.9644	12.7948	12.47	12.66	12.76	269
Punalu‘u, Island of Hawai‘i	Hawaii	Ab21PUNALU001	2021	19.1361	-155.503	PV252372	SAMN47286343	0.9597	10.4078	10.08	10.51	10.38	242
Kōloa Beach, Pahala, Island of Hawai‘i	Hawaii	Ab21SEAMM006	2021	19.1301	-155.512	PV252369	SAMN47286344	0.9618	12.2252	11.81	12.25	12.29	272
Kwajalein	RMI	Ab15KWAJ001	2015	8.7226	167.718	PV252433	SAMN47286373	0.9644	22.9645	22.07	22.77	22.88	257
Kwajalein	RMI	Ab15KWAJ002	2015	8.7226	167.718	PV252432	SAMN47286374	0.9649	18.8654	18.32	18.8	18.82	234
Kwajalein	RMI	Ab15KWAJ003	2015	8.7226	167.718	PV252431	SAMN47286375	0.9646	24.5192	23.9	24.43	24.34	252
Kwajalein	RMI	Ab15KWAJ004	2015	8.7226	167.718	PV252430	SAMN47286376	0.9675	19.7592	19.12	19.56	19.74	236
Kwajalein	RMI	Ab18KWAJ001	2018	8.7226	167.718	PV252429	SAMN47286377	0.9703	22.6742	21.98	22.44	22.6	231
Kwajalein	RMI	Ab18KWAJ002	2018	8.7226	167.718	PV252428	SAMN47286378	0.9686	23.7834	23.26	23.46	23.55	226
Kwajalein	RMI	Ab18KWAJ003	2018	8.7226	167.718	PV252427	SAMN47286379	0.9726	14.9082	14.52	14.84	14.77	211
Kwajalein	RMI	Ab18KWAJ004	2018	8.7226	167.718	PV252426	SAMN47286380	0.9656	24.524	23.6	24.61	24.18	258
Ennylaybegan	RMI	Ab21ENN001	2021	8.7978	167.619	PV252411	SAMN47286381	0.9567	13.5982	12.97	13.73	13.56	315
Ennylaybegan	RMI	Ab21ENN002	2021	8.7997	167.613	PV252410	SAMN47286382	0.9515	22.2339	21.46	22.36	22.22	381
Ennylaybegan	RMI	Ab21ENN003	2021	8.7997	167.613	PV252409	SAMN47286383	0.9526	19.0113	18.4	18.94	18.96	366
Ennylaybegan	RMI	Ab21ENN004	2021	8.7995	167.617	PV252408	SAMN47286384	0.9519	17.0519	16.35	16.95	17.11	374
Gellinam	RMI	Ab21GELI001	2021	8.9823	167.579	-	SAMN47286385	0.9498	17.6553	17.13	17.72	17.67	370
Gellinam	RMI	Ab21GELI002	2021	8.9823	167.579	PV252398	SAMN47286386	0.9517	21.0224	20.26	21.05	20.77	381
Gellinam	RMI	Ab21GELI003	2021	8.9823	167.579	PV252397	SAMN47286387	0.9635	8.8265	8.44	8.95	8.81	260
Gellinam	RMI	Ab21GELI004	2021	8.9823	167.579	PV252396	SAMN47286388	0.9527	17.9539	17.17	18.11	17.98	344
Ban Bang Krachao, Bangkok	Thailand	Ab21BKRA-A002	2021	13.6811	100.579	PV252413	SAMN47286406	0.9543	10.1534	9.94	10.25	9.96	278
Ban Bang Krachao, Bangkok	Thailand	Ab22BKRA-A004	2022	13.6796	100.573	PV252353	SAMN47286407	0.9507	9.8735	9.58	9.9	9.78	300
Ban Bang Krachao, Bangkok	Thailand	Ab22BKRA-A005	2022	13.6796	100.573	PV252352	SAMN47286408	0.9481	14.0572	13.75	14.15	13.81	325
